# Supplementary material for: Perfusion System for Modification of Luminal Contents of Human Intestinal Organoids and Realtime Imaging Analysis of Microbial Populations
Source: Micromachines (Basel). 2022 Jan 14;13(1):131. doi: 10.3390/mi13010131 (PMC8779378; doi:10.3390/mi13010131)
Supplement: Supplementary file 1 [file micromachines-13-00131-s001.zip]

Archive with 3 entries (3 files):
- micromachines-1529372-supplementary-edited.pdf
- SI Video 1 - FITC Withdrawal.mp4
- SI Video 2 - E coli Perfusion.MOV
